# Supplementary material for: Increased PM2.5 Caused by Enhanced Fireworks Burning and Secondary Aerosols in a Forested City of North China During the 2023–2025 Spring Festivals
Source: Toxics. 2025 Nov 21;13(12):1009. doi: 10.3390/toxics13121009 (PMC12736846; doi:10.3390/toxics13121009)
Supplement: Supplementary file 1 [file toxics-13-01009-s001.zip]

Archive with 1 entries (1 files):
- toxics-3959598-supplementary.pdf
